# Supplementary material for: Variability in Skeletal Muscle Protein Synthesis Rates in Critically Ill Patients
Source: Nutrients. 2022 Sep 10;14(18):3733. doi: 10.3390/nu14183733 (PMC9501828; doi:10.3390/nu14183733)
Supplement: Supplementary file 1 [file nutrients-14-03733-s001.zip]

Archive with 1 entries (1 files):
- nutrients-1843587-supplementary.pdf
